# Supplementary material for: Effects of Exogenous α-Naphthaleneacetic Acid and 24-Epibrassinolide on Fruit Size and Assimilate Metabolism-Related Sugars and Enzyme Activities in Giant Pumpkin
Source: Int J Mol Sci. 2022 Oct 29;23(21):13157. doi: 10.3390/ijms232113157 (PMC9656333; doi:10.3390/ijms232113157)
Supplement: Supplementary file 1 [file ijms-23-13157-s001.zip]

Archive with 2 entries (1 files):
- ijms-1949009-supplementary/
- ijms-1949009-supplementary/Supplementary Table S1.xls
