# Supplementary material for: Effects of Exogenous α-Naphthaleneacetic Acid and 24-Epibrassinolide on Fruit Size and Assimilate Metabolism-Related Sugars and Enzyme Activities in Giant Pumpkin
Source: Int J Mol Sci. 2022 Oct 29;23(21):13157. doi: 10.3390/ijms232113157 (PMC9656333; doi:10.3390/ijms232113157)
Supplement: Supplementary file 1 [file ijms-23-13157-s001.zip › ijms-1949009-supplementary/Supplementary Table S1.xls]

## Sheet: Sheet1
Supplementary Table S1. Primer sequences for qRT-PCR
	Forward primer (5′ - 3′)	Reverse primer (5′ - 3′)
CmEF-1a	TTGATTGGTACAAGGGAC	ACACGACCGACAGGAA
CmGolS1	CAAAGCCGTGGAGGTACACA	GACAACTTCAGCCTCCGACA
CmRS	CTCCAGTCACCACACTCGTC	CCTCACCGTCAATCCGACAA
CmSTS	CGGTGATCCCATGGGTGTTT	CTCACATAGACAGGACCGCC
CmAGA1	ATTCACGACGAAAACCCCGA	GGTTATCGGCATCGACGAGT
CmAGA2	GGCTCTCTCCCCAATGATCG	AGGGACGGTGAAGGTGACTA
